# Supplementary material for: Deciphering a cell death-associated signature for predicting prognosis and response to immunotherapy in lung squamous cell carcinoma
Source: Respir Res. 2023 Jul 6;24:176. doi: 10.1186/s12931-023-02402-9 (PMC10324233; doi:10.1186/s12931-023-02402-9)
Supplement: Supplementary file 2 — Supplementary Material 2 [file 12931_2023_2402_MOESM2_ESM.xlsx]

## Sheet: Table S1
Supplementary Table 1. Baseline characteristics of LUSC patients in two cohorts.
Variable	TCGA-LUSC	GSE74777
No. of patients	493	107
Age (median, range)	68 (39-85)	65 (49-83)
Gender (%)
Female	128 (25.96%)	11 (10.28%)
Male	365 (74.04%)	96 (89.72%)
Stage (%)
I	241 (48.88%)	54 (50.47%)
II	158 (32.05%)	53 (49.53%)
III	83 (16.84%)	NA
IV	7 (1.42%)	NA
Unknown	4 (0.81%)	NA
Smoking history
Yes	418 (84.79%)	104 (97.20%)
No	NA	3 (2.80%)
Unknown	75 (15.21%)	0 (0.00%)
Relapse (%)
Yes	99 (20.08%)	28 (26.17%)
No	265 (53.75%)	79 (73.83%)
Unknown	129 (26.17%)	NA
OS status
Living	282 (57.20%)	67 (62.62%)
Deseased	211 (42.80%)	40 (37.38%)
OS days (median)	660	2033

## Sheet: Table S2
Supplementary Table 2. Gene lists of cell death-associated genes including autophagy (n = 348 genes), apoptosis (n = 163 genes) and necrosis (n = 166 genes) as well as 263 cytokines.
Autophagy	Apoptosis	Necrosis	Cytokine
HDAC6	MTRNR2L7	PSME3	ACVR1
BCL2L11	MTRNR2L1	PSMD14	CCR5
DNM1L	MTRNR2L2	TRAIP	EDAR
OPTN	MTRNR2L3	PIAS3	IL10RB
RNF41	MTRNR2L4	RBCK1	IL4R
CDK5	MTRNR2L5	TNFSF13B	TGFB3
TRIM13	MTRNR2L6	EDAR	ACVR1B
CALCOCO2	MTRNR2L8	CHUK	CCR6
ZMPSTE24	MTRNR2L9	CARD16	EGF
RRAGB	MTRNR2L10	TNFRSF13C	IL11
TRIM22	MTRNR2L11	RFFL	IL5
NOD1	MTRNR2L12	PSMB11	TGFBR1
HAX1	MTRNR2L13	EDARADD	ACVR2A
TRIM38	CASP12	PSMA8	CCR7
KAT5	DNM1L	COMMD7	EGFR
ATG7	DLC1	PYDC2	IL11RA
LAMTOR5	ERN2	CYLD	IL5RA
SPTLC1	BLCAP	ZNF675	TGFBR2
NPRL2	CAPN10	EDA	ACVR2B
CAMKK2	XKR4	HIPK1	CCR8
RRAGA	CIDEA	F2RL1	EPO
PLK2	RFFL	PTK2B	IL12A
TLK2	ACVR1C	CARD8	IL6
PIM2	AIFM3	TRIM32	TNF
MID2	DEDD2	FOXO3	ACVRL1
LZTS1	DFFA	PSME4	CCR9
WDR6	DFFB	TNFRSF13B	EPOR
VPS26B	DNASE1L3	PELI3	IL12B
PARK7	DNASE2	CLIP3	IL6R
PHB2	ENDOG	PYDC1	TNFRSF10A
OSBPL7	AKT1	GAS6	AMH
RAB39B	FAP	GPS2	CD27
TRIM6	SIRT2	PYCARD	FAS
CLN3	ACIN1	GSTP1	IL12RB1
LRRK2	DICER1	CDIP1	IL6ST
PLK3	CASP14	UBE2K	TNFRSF10B
DRAM2	GCG	BIRC2	AMHR2
CHMP4B	BBC3	BIRC3	CD40
TMEM150A	CIDEB	HSPA1A	FASLG
SOGA1	HTRA2	HSPA1B	IL12RB2
SMCR8	CECR2	APOA1	IL7
SESN3	GPER1	FAS	TNFRSF10C
CSNK2A2	XKR6	IKBKB	BMP2
ADRA1A	HMGB1	TNFRSF9	CD40LG
TICAM1	HMGB2	ILK	FLT1
EXOC8	APAF1	JAK2	IL13
SLC38A9	HSF1	KRT8	IL7R
ADRB2	XKR7	KRT18	TNFRSF10D
ATP6V0E2	FASLG	LIMS1	BMP7
DAP	IL6	LTA	CD70
DAPK1	KPNA1	LTB	FLT3
DAPK3	KPNB1	LTBR	IL13RA1
DCN	XKR5	NFKBIA	IL9
DDIT3	XKR9	TNFRSF11B	TNFRSF11A
NLRP6	ST20	CLDN18	BMPR1A
EEF1A1	MIR146A	TNFRSF12A	CLCF1
EEF1A2	PAK2	PIAS4	FLT3LG
EIF4G1	PLSCR1	RNF31	IL15
EIF4G2	XKR8	TNFRSF19	IL9R
FLCN	PTGIS	PSMA1	TNFRSF11B
TRIM65	TAOK1	PSMA2	BMPR1B
CTTN	BAX	PSMA3	CNTF
C9orf72	DNASE2B	PSMA4	FLT4
EP300	BCL2L1	PSMA5	IL15RA
TRIML2	CIDEC	PSMA6	INHBA
AKT1	NMNAT1	PSMA7	TNFRSF12A
DHRSX	BNIP1	PSMB1	BMPR2
ERCC4	BOK	PSMB2	CNTFR
ERN1	FOXL2	PSMB3	GDF5
TPCN2	TOP2A	PSMB4	IL17A
RNF152	TP53	SPPL2B	INHBB
FOXK1	TP53BP2	PSMB5	TNFRSF13B
MAPK15	TRPC5	PSMB6	CCL1
ATF6	COLEC11	PSMB7	CRLF2
RAB3GAP1	FZD3	PSMB8	GH1
SIRT2	ZC3H12A	PSMB9	IL17B
USP33	RNF34	PSMB10	INHBC
SMG1	CDK5RAP3	PSMC1	TNFRSF13C
FOXO1	SHARPIN	PSMC2	CCL11
FOXO3	CASP1	PSMC3	CSF1
TAB2	CASP2	PSMC4	GH2
MTCL1	CASP3	PSMC5	IL17RA
SCFD1	CASP4	PSMC6	INHBE
EXOC7	CASP5	PSMD1	TNFRSF14
CLEC16A	CASP6	PSMD2	CCL13
LARP1	CASP7	PSMD3	CSF1R
UFL1	CASP8	PSMD4	GHR
ATP13A2	CASP9	PSMD5	IL17RB
SIRT1	STK24	PSMD7	KDR
ATP6V0A2	CASP10	PSMD8	TNFRSF17
DAPK2	MADD	PSMD9	CCL14
SH3BP4	CFLAR	PSMD10	CSF2
ATP6V0D2	EXOG	PSMD11	HGF
ATP6V1C2	CHUK	PSMD12	IL18
MTOR	PRKAR2B	PSMD13	KIT
ABL1	TNF	PSME1	TNFRSF18
SNX32	TNFSF10	PSME2	CCL15
MFSD8	BIRC3	PTPN2	CSF2RA
TAB3	XIAP	RELA	IFNA1
RAB3GAP2	PPP3R2	EDA2R	IL18R1
FBXO7	PPP3CC	TNFRSF17	KITLG
SVIP	PPP3R1	STAT1	TNFRSF19
FBXL2	MYD88	SYK	CCL16
GAPDH	FADD	ADAM17	CSF2RB
POLDIP2	RIPK1	TMSB4X	IFNA10
GPSM1	BAD	TNF	IL18RAP
PTPN22	IRAK4	TNFAIP3	LEP
GATA4	BID	TNFRSF1A	TNFRSF1A
GBA	IKBKB	TNFRSF1B	CCL17
HSPB8	IL1A	TP53	CSF3
NUPR1	AKT2	TRAF1	IFNA13
GFAP	TNFRSF1A	TRAF2	IL19
ABL2	AKT3	TRAF3	LEPR
LAMP3	CHP2	TRAF5	TNFRSF1B
SNX5	ATM	TRAF6	CCL18
SESN1	NFKB1	TNFSF4	CSF3R
HTRA2	NFKBIA	TNFRSF4	IFNA14
GNAI3	CAPN2	UMOD	IL1A
GOLGA2	PIK3R5	LAPTM5	LIF
TMEM150B	IKBKG	CARD14	TNFRSF21
RUFY4	CAPN1	ACTN4	CCL19
LAMTOR2	IL3RA	SHARPIN	CTF1
CHMP4A	IL3	CASP1	IFNA16
PYCARD	RELA	PLVAP	IL1B
TBK1	ENDOD1	CCDC3	LIFR
GSK3A	PRKX	CASP4	TNFRSF25
GSK3B	CSF2RB	CASP8	CCL2
UBQLN2	TNFRSF10A	TXNDC17	CX3CL1
UBQLN1	TRAF2	SPPL2A	IFNA17
HTT	TNFRSF10D	IKBKG	IL1R1
HGF	NGF	MADD	LTA
HIF1A	TNFRSF10B	TNFSF11	TNFRSF4
HMGB1	TNFRSF10C	TRADD	CCL20
HMOX1	MAP3K14	TNFRSF25	CX3CR1
HSPB1	IL1RAP	RIPK1	IFNA2
HTR2B	IL1B	TNFSF14	IL1R2
TRIML1	IRAK2	TNFSF13	LTB
NRBP2	IL1R1	TNFSF12	TNFRSF6B
ACER2	IRAK1	TNFSF9	CCL21
IFI16	TRADD	TNFRSF14	CXCL1
IRGM	PIK3R3	TNFRSF6B	IFNA21
IFNG	BCL2	TNFRSF18	IL1RAP
IL4	BIRC2	TNFRSF11A	LTBR
IL10	IRAK3	SPHK1	TNFRSF8
IL10RA	PRKACA	TAX1BP1	CCL22
FOXK2	PRKACB	CPNE1	CXCL10
ITPR1	PRKACG	TNFSF18	IFNA4
KDR	PPP3CB	NOL3	IL2
KIF25	PPP3CA	MAP3K14	MET
SOGA3	PIK3CA	OTULIN	TNFRSF9
LAMTOR4	PIK3CB	ADIPOQ	CCL23
LEP	FAS	CD27	CXCL11
LEPR	CYCS	TNFRSF8	IFNA5
MIRLET7B	PIK3CD	TNFSF8	IL20
MIR199A1	PRKAR1A	AIM2	MPL
MAPT	PRKAR2A	PSMF1	TNFSF10
MCL1	PRKAR1B	BAG4	CCL24
MEFV	PIK3CG	CD40	CXCL12
RAB8A	AIFM1	CD40LG	IFNA6
MET	NTRK1	TRAF4	IL20RA
EIF2AK4	PIK3R1	CD70	NGFR
TMEM150C	PIK3R2	ST18	TNFSF11
MT3	CHP1	SPATA2	CCL25
MTM1		PSMD6	CXCL13
ATM		TNFSF15	IFNA7
NEDD4		NR1H4	IL20RB
NPC1			OSM
CISD2			TNFSF12
TBC1D25			CCL26
PAFAH1B2			CXCL14
SH3GLB1			IFNA8
WAC			IL21
ATP6V1D			OSMR
PRKAG2			TNFSF13
ATP6V1H			CCL27
ATP6V1A			CXCL16
ATP6V1B1			IFNAR1
ATP6V1B2			IL21R
ATP6V0C			PDGFA
ATP6V1C1			TNFSF13B
PIK3C2A			CCL28
ATP6V1E1			CXCL2
PIK3CA			IFNAR2
PIK3CB			IL22
PIK3R2			PDGFB
PIP4K2A			TNFSF14
ATP6V0B			CCL3
TPCN1			CXCL3
ATP6V1G2			IFNB1
ATP6V0A1			IL22RA1
PRKAG3			PDGFC
TRIM34			TNFSF15
TREM2			CXCL5
CTSA			IFNE
VPS13C			IL22RA2
RASIP1			PDGFRA
LAMTOR1			TNFSF18
TMEM39B			CCL3L3
TRIM68			CXCL6
VPS13D			IFNG
TMEM39A			IL23A
WDR41			PDGFRB
FBXW7			TNFSF4
DRAM1			CCL4
MTMR8			CXCL8
PRKAA1			IFNGR1
AMBRA1			IL23R
PRKAA2			PF4
PRKAB1			TNFSF8
PRKAB2			CCL4L1
PRKACA			CXCL9
PRKAG1			IFNGR2
VPS35			IL24
EXOC1			PF4V1
PRKD1			TNFSF9
MAPK3			CCL5
MAPK8			CXCR1
PSAP			IFNK
GPR137			IL25
UBQLN4			PLEKHO2
BAD			TPO
RPTOR			CCL7
TBC1D14			CXCR2
USP36			IFNL1
QSOX1			IL26
TRIB3			PPBP
TP53INP2			TSLP
RRAGD			CCL8
SNX6			CXCR3
RALB			IFNL2
BCL2			IL2RA
TRIM27			PPBPP1
RHEB			VEGFA
EXOC4			CCR1
RNF5			CXCR4
SCOC			IFNL3
ATG101			IL2RB
ROCK1			PRL
RRAGC			VEGFB
NOD2			CCR10
MLST8			CXCR5
PINK1			IFNLR1
MTMR9			IL2RG
SNCA			PRLR
SNRNP70			VEGFC
BNIP3			CCR2
BNIP3L			CXCR6
BOK			IFNW1
SREBF1			IL3
SREBF2			RELT
TRIM21			FIGF
STAT3			CCR3
STK11			EDA
SUPT5H			IL10
MAP3K7			IL3RA
TSPO			TGFB1
GPR137B			XCL1
TP53			CCR4
TSC1			EDA2R
TSC2			IL10RA
UCHL1			IL4
UVRAG			TGFB2
VDAC1			XCL2
FZD5
PHF23
PLEKHF1
TFEB
FYCO1
EPM2A
PIP4K2C
ZC3H12A
ZKSCAN3
CPTP
TRIM8
CAPN1
CAPNS1
CASP1
CASP3
SESN2
PIP4K2B
ULK1
KAT8
WDR24
USP30
KLHL22
IKBKG
TRIM5
LAMTOR3
BECN1
RIPK2
CDK5R1
MTMR3
HERC1
USP13
ATP6V0E1
LACRT
ATP6V1E2
BMF
LRSAM1
USP10
MTMR4
ATP6V0D1
MTDH
DAPL1
ORMDL3
TP53INP1
SPTLC2
TMEM59
BAG3
ATP6V1G1
SEC22B
VPS26A
FEZ2
FEZ1
DEPDC5
KDM4A
ATG13
KEAP1
RB1CC1
TRIM14
ATG4A
ULK3
IFNA5
IFNA4
IFNA2
GABARAPL1
ATG12
IFNA1
ATG4B
GABARAPL2
PIK3C3
INS
ATG5
PIK3R4
IFNA17
IFNA21
IFNA6
IFNA7
IFNA8
IFNA10
IFNA13
IFNA14
ULK2
IFNA16
ATG4C
ATG4D
ATG3
GABARAP

## Sheet: Table S3
Supplementary Table 3. The univariable Cox regression analysis to screen the autophagy-related genes associated with overall survival in LUSC patients.
Gene	HR	HR.95L	HR.95H	P value
PINK1	1.4894	1.15825	1.91523	0.00190281
PLK3	1.33641	1.08286	1.64933	0.00690023
LRRK2	1.19339	1.04004	1.36935	0.0117537
LAMTOR4	0.782205	0.64331	0.951089	0.0137879
DRAM2	0.735486	0.563201	0.960473	0.0240629
RRAGB	0.756532	0.592026	0.966751	0.0257302
DRAM1	1.19739	1.02114	1.40406	0.026595
TRIM5	1.33295	1.03179	1.72202	0.027847
HTRA2	0.684001	0.484195	0.966257	0.0311853
PSAP	1.25591	1.02023	1.54603	0.0316498
TAB2	1.3541	1.02407	1.7905	0.0334355
ATP6V1B1	1.16227	1.01055	1.33676	0.0351139
NOD1	1.49193	1.02766	2.16594	0.0354292
ATP6V0D1	1.3556	1.01916	1.80311	0.0365885
GPSM1	1.21715	1.00672	1.47156	0.042447
MAPK3	1.36585	1.00561	1.85516	0.0459611
HSPB8	1.12112	1.00159	1.25491	0.0468652
HGF	1.25143	1.00186	1.56318	0.0481193
NPRL2	0.66526	0.439863	1.00616	0.0534975
SNX32	0.510401	0.254367	1.02415	0.0583829
ABL1	1.24703	0.986773	1.57592	0.0645345
CTTN	1.1429	0.990318	1.31899	0.0677165
ATP6V0C	1.25117	0.981203	1.59542	0.0707709
ATP6V1E1	0.784616	0.600146	1.02579	0.0760996
TPCN2	1.2014	0.976926	1.47745	0.0820792
PRKAG1	0.762906	0.560778	1.03789	0.0848572
TRIM68	1.25336	0.966513	1.62533	0.0885505
ATP13A2	1.22185	0.967675	1.5428	0.0922143
SESN3	0.910422	0.815961	1.01582	0.0931224
RIPK2	1.24465	0.963625	1.60763	0.0937037
TRIB3	1.1119	0.980667	1.26069	0.0978624
PLEKHF1	1.13194	0.977434	1.31086	0.0978963
SMCR8	1.23698	0.959364	1.59494	0.100993
LZTS1	1.14727	0.9721	1.35401	0.104113
CDK5	0.792671	0.598442	1.04994	0.105197
TRIM22	1.13807	0.972146	1.33231	0.107702
IFI16	0.864808	0.723437	1.0338	0.110734
HIF1A	0.857682	0.709932	1.03618	0.111497
TRIM8	1.1559	0.962346	1.38839	0.121265
DEPDC5	0.772987	0.555779	1.07508	0.126059
PHB2	0.829138	0.650034	1.05759	0.131295
MAPK8	1.26884	0.930903	1.72947	0.13185
FLCN	1.28303	0.926271	1.7772	0.133811
TPCN1	1.22105	0.939989	1.58616	0.134576
TRIM34	2.02198	0.784889	5.20889	0.14476
HTT	1.20285	0.937728	1.54293	0.145987
LRSAM1	1.25394	0.923774	1.7021	0.146665
SPTLC2	0.841616	0.666532	1.06269	0.147338
CHMP4A	0.721816	0.462635	1.1262	0.150912
QSOX1	1.15975	0.947037	1.42023	0.151694
SVIP	1.15014	0.948976	1.39394	0.153855
USP10	1.20826	0.930853	1.56834	0.155157
NOD2	1.19465	0.932636	1.53026	0.159164
CASP3	0.82639	0.632727	1.07933	0.16162
DAPK1	1.10855	0.958902	1.28155	0.163685
ULK1	1.15254	0.943612	1.40773	0.164162
CTSA	1.15992	0.936771	1.43623	0.173567
RPTOR	1.20538	0.920775	1.57794	0.174048
MEFV	1.4543	0.843586	2.50715	0.177711
DAPL1	0.958495	0.90067	1.02003	0.181798
OPTN	1.15701	0.933535	1.43399	0.182901
SNX5	1.21602	0.910633	1.62383	0.185001
KDR	1.15011	0.933791	1.41655	0.188309
TMEM150B	1.1895	0.917738	1.54173	0.189761
ULK3	0.854761	0.675984	1.08082	0.189924
TRIM6	1.20831	0.910307	1.60387	0.190334
ATP6V0A1	1.2218	0.903187	1.65282	0.193788
TSC2	1.17799	0.914467	1.51746	0.204836
MTDH	1.18183	0.910364	1.53424	0.209598
TLK2	1.25326	0.879681	1.78549	0.21127
MCL1	1.17767	0.911179	1.52209	0.211536
PRKAA2	0.832973	0.625267	1.10968	0.211728
ATF6	1.19252	0.892987	1.59253	0.232853
POLDIP2	0.858579	0.66763	1.10414	0.23481
ABL2	1.17723	0.899118	1.54137	0.235382
ROCK1	1.18086	0.894915	1.55816	0.239944
VPS35	1.18912	0.89026	1.5883	0.240854
GOLGA2	1.15134	0.90791	1.46004	0.244904
VPS13C	1.18699	0.888577	1.58563	0.245914
SESN2	1.16077	0.902075	1.49365	0.246513
KEAP1	0.898105	0.74838	1.07778	0.248109
EXOC7	1.1951	0.878129	1.62648	0.257022
ERN1	1.17718	0.878653	1.57713	0.274359
CPTP	1.14201	0.89938	1.45011	0.275841
NUPR1	0.928191	0.811599	1.06153	0.276567
USP13	0.898137	0.740025	1.09003	0.276858
KLHL22	0.870791	0.678558	1.11748	0.276977
SH3GLB1	1.19457	0.866424	1.64699	0.277939
IKBKG	1.19141	0.868222	1.63489	0.278039
ITPR1	1.17696	0.875688	1.58187	0.280127
GBA	1.16478	0.883069	1.53635	0.280271
ATP6V1C1	1.1725	0.875973	1.56939	0.28472
ATP6V1A	1.13934	0.897112	1.44697	0.284771
TRIML1	1.57497	0.684874	3.62189	0.285031
TMEM150A	1.16786	0.878117	1.5532	0.286165
WDR41	1.20066	0.857316	1.68151	0.287267
LAMTOR5	0.857895	0.64247	1.14555	0.298851
LARP1	1.13921	0.890073	1.45808	0.300618
SNCA	0.923468	0.794139	1.07386	0.301001
TMEM39A	0.8677	0.662328	1.13675	0.303096
CSNK2A2	1.16073	0.870711	1.54735	0.309565
SIRT2	0.869749	0.664444	1.13849	0.309715
ADRB2	1.11336	0.901146	1.37556	0.319607
LEPR	1.15635	0.868545	1.53953	0.31982
VDAC1	1.16102	0.864353	1.55951	0.321348
GABARAP	1.15385	0.869421	1.53132	0.321701
HAX1	0.876626	0.674945	1.13857	0.32359
EIF4G2	1.14684	0.873546	1.50563	0.323879
ATP6V1H	1.16541	0.859805	1.57964	0.323888
FBXL2	1.21923	0.819812	1.81325	0.327655
TBC1D14	1.11656	0.894955	1.39304	0.328692
ATG12	1.234	0.807576	1.8856	0.331051
ZC3H12A	1.06812	0.934179	1.22126	0.335069
LAMTOR2	0.861964	0.636786	1.16677	0.336275
ULK2	1.13433	0.877124	1.46697	0.336708
KAT8	0.864454	0.636299	1.17442	0.351518
IL10RA	1.07796	0.919041	1.26436	0.356266
FOXO1	1.10922	0.889138	1.38377	0.358295
TSC1	1.15129	0.845433	1.56781	0.3712
CALCOCO2	1.14096	0.852764	1.52656	0.374673
ATG4A	0.886437	0.679114	1.15705	0.375185
LAMP3	1.04848	0.943276	1.16541	0.380223
MIR199A1	1.22711	0.775272	1.94228	0.382374
LAMTOR3	0.874473	0.646774	1.18233	0.383425
RB1CC1	1.0993	0.887221	1.36207	0.386645
RALB	0.929358	0.786791	1.09776	0.388556
MLST8	1.12846	0.85434	1.49052	0.394672
CAMKK2	1.15335	0.829926	1.6028	0.395495
FYCO1	1.1268	0.852294	1.48971	0.402016
TRIM14	1.09576	0.883197	1.35948	0.405903
PRKAG3	1.22056	0.760657	1.95854	0.408753
MID2	0.918039	0.749036	1.12517	0.410041
MTOR	1.1124	0.862337	1.43498	0.412256
RHEB	0.902021	0.703161	1.15712	0.417076
ATP6V0D2	1.10928	0.861796	1.42783	0.420709
ACER2	1.11101	0.859702	1.43579	0.421054
CDK5R1	0.925178	0.764469	1.11967	0.424374
PIK3C2A	1.11667	0.851686	1.46411	0.424618
TRIM21	1.09567	0.873213	1.3748	0.430065
NEDD4	1.12753	0.836258	1.52025	0.431164
TRIML2	1.17805	0.782338	1.7739	0.432693
PIK3C3	1.14341	0.8174	1.59945	0.433871
BNIP3	0.94289	0.812092	1.09475	0.440236
TREM2	1.05062	0.926699	1.19112	0.440596
PRKAB1	1.11934	0.838326	1.49454	0.444667
FBXW7	1.14744	0.804736	1.63609	0.447372
PIP4K2B	1.10319	0.855571	1.42248	0.448914
FZD5	1.08123	0.882774	1.3243	0.450345
SH3BP4	1.08026	0.880354	1.32555	0.45965
SNX6	0.910225	0.709163	1.16829	0.460142
FEZ2	0.872905	0.60838	1.25245	0.460555
RUFY4	0.837975	0.523739	1.34075	0.461029
GPR137	1.11839	0.829807	1.50732	0.462475
PIK3CA	0.930356	0.765769	1.13032	0.467387
PRKAG2	1.11772	0.827457	1.5098	0.4682
NPC1	1.08178	0.872458	1.34133	0.47371
UFL1	1.11611	0.826268	1.50762	0.473975
GSK3A	0.906255	0.691821	1.18715	0.474879
CAPNS1	1.09603	0.852271	1.4095	0.474948
CAPN1	1.09358	0.855253	1.39833	0.475665
BCL2L11	0.910012	0.701708	1.18015	0.477082
ATG3	0.900954	0.67461	1.20324	0.479832
VPS13D	1.1049	0.836504	1.45941	0.482311
GFAP	1.16675	0.758206	1.79543	0.483127
TMEM39B	1.11573	0.82155	1.51525	0.483144
SCFD1	0.88793	0.636817	1.23806	0.483403
STAT3	1.09043	0.853236	1.39356	0.489108
UVRAG	1.09159	0.850883	1.4004	0.490507
SEC22B	1.21341	0.699972	2.10346	0.490743
SPTLC1	1.09274	0.84679	1.41012	0.495436
CLN3	0.801149	0.422586	1.51884	0.496924
ATP6V1B2	1.09628	0.839111	1.43226	0.500361
ATG4D	0.934652	0.767381	1.13838	0.501765
OSBPL7	1.0934	0.837186	1.42803	0.512165
RRAGA	0.910893	0.688343	1.2054	0.513773
GAPDH	0.942724	0.786917	1.12938	0.522226
IL4	1.43447	0.470075	4.3774	0.526187
MTCL1	0.94015	0.773853	1.14218	0.534338
ATG101	0.911139	0.678135	1.2242	0.536871
PTPN22	1.08903	0.825241	1.43715	0.546716
TFEB	1.08722	0.824909	1.43293	0.552782
EEF1A2	0.976357	0.902141	1.05668	0.553048
IFNG	0.919696	0.697098	1.21337	0.553803
HDAC6	1.08415	0.82949	1.41698	0.554224
PIK3R2	0.740955	0.271822	2.01976	0.557882
TMEM59	1.08408	0.824435	1.4255	0.56331
SNRNP70	0.938571	0.754659	1.1673	0.568859
PLK2	1.04257	0.90042	1.20716	0.577255
PRKACA	0.917792	0.678268	1.2419	0.578245
AMBRA1	1.09094	0.801476	1.48495	0.58008
HSPB1	0.96784	0.860078	1.0891	0.587293
RAB39B	1.07866	0.820451	1.41813	0.58755
MTM1	1.0967	0.784805	1.53256	0.58874
KAT5	1.10135	0.773808	1.56753	0.591929
TRIM13	1.10819	0.760847	1.6141	0.592367
PIM2	1.03649	0.908862	1.18205	0.592904
KDM4A	0.943335	0.76068	1.16985	0.595236
EP300	0.943025	0.758699	1.17213	0.597044
ADRA1A	0.82042	0.38907	1.73	0.603061
FOXK1	1.05257	0.867522	1.27709	0.603498
MTMR4	0.940222	0.742832	1.19006	0.608175
NRBP2	1.04744	0.875709	1.25284	0.611957
TICAM1	1.05892	0.848361	1.32174	0.612762
DCN	1.02467	0.930487	1.12839	0.620313
FBXO7	0.923107	0.67209	1.26788	0.621206
UBQLN1	1.06818	0.819609	1.39214	0.625527
ATP6V1G2	0.869218	0.490166	1.54139	0.631544
EXOC1	1.06212	0.826954	1.36416	0.636946
RNF152	0.96335	0.824879	1.12507	0.637219
RNF5	0.942362	0.73588	1.20678	0.638027
DAPK3	1.0574	0.836809	1.33615	0.640099
EIF2AK4	0.931525	0.690425	1.25682	0.642531
DAPK2	1.07771	0.783288	1.4828	0.645752
ORMDL3	1.05636	0.832719	1.34006	0.651466
SREBF2	0.959357	0.797614	1.1539	0.659619
ATG5	1.06855	0.795356	1.43559	0.659844
ZKSCAN3	1.0792	0.758669	1.53514	0.671645
PRKAA1	0.949039	0.745152	1.20871	0.671662
TRIM65	0.943354	0.717645	1.24005	0.675991
IFNA1	1.29001	0.387292	4.29686	0.678282
HERC1	1.0616	0.800324	1.40818	0.678341
ATG4B	0.937721	0.688868	1.27647	0.682793
GNAI3	0.929433	0.65246	1.32398	0.685203
PIK3R4	0.952733	0.751235	1.20828	0.689599
HMOX1	0.977276	0.873005	1.094	0.689671
IFNA2	1.29285	0.360529	4.63614	0.693429
SCOC	0.950758	0.737887	1.22504	0.696198
IFNA16	1.28823	0.36072	4.60061	0.696562
STK11	1.04945	0.817292	1.34754	0.705183
TP53INP2	0.966451	0.808728	1.15494	0.707371
BAG3	0.962097	0.786099	1.1775	0.707766
SOGA3	1.26344	0.361991	4.40975	0.713871
EXOC4	1.05797	0.778248	1.43824	0.719061
LEP	1.05255	0.796021	1.39175	0.71934
PRKD1	1.04037	0.83659	1.29378	0.721982
CHMP4B	1.05474	0.785253	1.41671	0.723311
MTMR9	1.07304	0.725751	1.5865	0.72385
ZMPSTE24	0.954918	0.739051	1.23384	0.724225
BCL2	0.974939	0.845374	1.12436	0.727205
SMG1	1.04703	0.807	1.35845	0.729399
LACRT	1.2389	0.364634	4.20933	0.731383
INS	1.24815	0.351352	4.43397	0.731802
IFNA13	1.24851	0.347115	4.49069	0.733971
USP33	1.05721	0.766092	1.45895	0.734957
GPR137B	0.965146	0.78507	1.18653	0.736345
UBQLN2	0.958365	0.748152	1.22764	0.736417
BOK	1.02817	0.874307	1.20912	0.736932
GABARAPL2	1.04809	0.792235	1.38656	0.742225
CLEC16A	1.05101	0.778798	1.41837	0.744945
UBQLN4	0.95818	0.738043	1.24398	0.748396
TAB3	0.950854	0.696442	1.2982	0.751084
PYCARD	1.02641	0.872935	1.20687	0.752411
ATP6V1D	0.951694	0.699072	1.29561	0.753089
IRGM	0.853138	0.310226	2.34618	0.758286
UCHL1	1.00945	0.949405	1.0733	0.763624
MFSD8	0.941078	0.633212	1.39863	0.763868
MAPK15	1.0264	0.865484	1.21725	0.764523
IFNA17	1.21284	0.338643	4.34379	0.766883
IFNA14	1.2096	0.34127	4.28735	0.768186
IFNA6	1.20715	0.336975	4.32442	0.772445
MAP3K7	1.04869	0.758633	1.44964	0.773521
IFNA10	1.20585	0.336413	4.32227	0.773819
CISD2	1.04744	0.763452	1.43707	0.773915
BECN1	1.04739	0.758739	1.44584	0.778359
USP36	1.03588	0.81036	1.32417	0.778383
IFNA7	1.19934	0.333588	4.31192	0.780697
TP53	0.983294	0.872231	1.1085	0.782936
ATP6V1C2	1.02549	0.855715	1.22895	0.785183
BMF	1.02196	0.874124	1.1948	0.785255
IFNA4	1.18521	0.32993	4.25763	0.794532
MTMR3	1.06717	0.649997	1.75208	0.797189
SIRT1	1.03782	0.781451	1.3783	0.797599
FOXO3	1.03049	0.815767	1.30174	0.801084
MTMR8	1.07074	0.624771	1.83505	0.803616
RAB3GAP1	0.963587	0.717506	1.29406	0.805261
IFNA5	1.16675	0.335815	4.05371	0.808237
DAP	1.02509	0.836755	1.25582	0.810903
RAB3GAP2	1.04038	0.74103	1.46065	0.819141
PIP4K2C	1.03507	0.768918	1.39336	0.820183
USP30	0.958282	0.661092	1.38907	0.822002
MT3	1.03273	0.77031	1.38455	0.829516
SUPT5H	0.976805	0.788705	1.20976	0.829729
IFNA8	1.14943	0.322385	4.09816	0.829995
IFNA21	1.14177	0.333507	3.90888	0.832772
MIRLET7B	1.14402	0.319453	4.09697	0.836227
TP53INP1	1.01935	0.844862	1.22987	0.841424
WAC	1.03365	0.74709	1.43012	0.84164
CASP1	1.02074	0.833916	1.24942	0.842243
AKT1	1.02678	0.788098	1.33775	0.844766
C9orf72	0.981299	0.811787	1.18621	0.845305
BAD	1.02439	0.801385	1.30944	0.847472
PIK3CB	1.0229	0.810789	1.29051	0.848546
TBK1	1.03123	0.73828	1.44041	0.856885
RRAGD	1.01555	0.853461	1.20842	0.861923
PARK7	1.02739	0.756986	1.39438	0.862352
RAB8A	0.970896	0.694947	1.35642	0.862557
PAFAH1B2	0.975093	0.728141	1.3058	0.865581
EPM2A	1.03737	0.674522	1.5954	0.867329
ATM	1.02975	0.729928	1.45272	0.867399
RNF41	1.02859	0.737242	1.43508	0.868222
DDIT3	0.987559	0.845113	1.15402	0.874837
GATA4	1.01777	0.815206	1.27066	0.876406
KIF25	1.03405	0.676761	1.57997	0.876973
MET	0.988619	0.852381	1.14663	0.87974
LAMTOR1	1.02107	0.771678	1.35107	0.883964
IL10	1.03508	0.650219	1.64773	0.884439
RRAGC	1.0216	0.765569	1.36325	0.88458
SREBF1	1.01289	0.850648	1.20608	0.885643
HTR2B	0.976006	0.700179	1.36049	0.886037
RASIP1	1.01223	0.853584	1.20036	0.888861
EXOC8	1.026	0.714941	1.47241	0.889223
SESN1	0.98082	0.746724	1.2883	0.889294
EEF1A1	1.01541	0.816259	1.26316	0.890776
ERCC4	1.02882	0.67648	1.56467	0.89434
VPS26B	1.02002	0.761219	1.36681	0.89438
ATP6V0A2	1.02927	0.671837	1.57686	0.894556
ATP6V0B	1.01512	0.810249	1.27179	0.896204
PHF23	0.977698	0.690835	1.38368	0.898713
HMGB1	1.01751	0.763423	1.35615	0.905757
EIF4G1	0.98975	0.828514	1.18236	0.909582
WDR24	1.01751	0.740263	1.39858	0.914845
ATP6V1E2	0.986954	0.773807	1.25881	0.915749
ATP6V0E1	0.98628	0.746917	1.30235	0.922408
TSPO	0.990854	0.822899	1.19309	0.922758
FEZ1	0.992541	0.848844	1.16056	0.925247
BNIP3L	0.990947	0.802671	1.22338	0.932587
MAPT	0.981484	0.603086	1.59731	0.940044
DHRSX	1.01838	0.630462	1.64497	0.940666
GABARAPL1	0.993162	0.823856	1.19726	0.942634
FOXK2	0.992082	0.781076	1.26009	0.94805
ATP6V1G1	0.99195	0.761365	1.29237	0.952254
SLC38A9	0.987294	0.64068	1.52143	0.953781
SOGA1	0.995342	0.832313	1.1903	0.9592
ATP6V0E2	0.996115	0.854186	1.16163	0.960419
WDR6	0.994677	0.798866	1.23848	0.961941
TRIM38	1.00588	0.770938	1.31243	0.965528
PRKAB2	0.996151	0.797857	1.24373	0.972839
TRIM27	1.00505	0.738357	1.36806	0.974482
GSK3B	1.00359	0.796539	1.26447	0.975733
PIP4K2A	1.00333	0.8099	1.24295	0.97575
TBC1D25	1.00426	0.68911	1.46354	0.982353
ATG13	1.003	0.745215	1.34995	0.984258
ATG4C	0.997131	0.707355	1.40562	0.986917
DNM1L	1.00187	0.782139	1.28334	0.988179
VPS26A	1.00181	0.76223	1.31668	0.989678
NLRP6	1.00404	0.541069	1.86315	0.989805
ATG7	0.998755	0.664045	1.50217	0.995225
TMEM150C	1.00018	0.858388	1.1654	0.998115

## Sheet: Table S4
Supplementary Table 4. The univariable Cox regression analysis to screen the apoptosis-related genes associated with overall survival in LUSC patients.
Gene	HR	HR.95L	HR.95H	P value
CIDEC	2.30374	1.41717	3.74495	0.000761483
PTGIS	1.26146	1.08564	1.46574	0.00242128
STK24	1.49527	1.13851	1.96382	0.00381987
DLC1	1.29324	1.08057	1.54778	0.00502809
HTRA2	0.684001	0.484195	0.966257	0.0311853
AKT2	1.26158	1.01583	1.56678	0.0355465
CASP4	1.27991	1.01366	1.61609	0.0380785
TRADD	1.31886	1.0097	1.72267	0.0422724
IL1B	1.125	0.997745	1.26847	0.0544677
IL3RA	1.57201	0.990902	2.49389	0.0547132
AIFM3	0.719819	0.512317	1.01137	0.058116
CFLAR	1.29063	0.979459	1.70067	0.0699069
CAPN2	1.22378	0.983347	1.52299	0.0703752
DNASE2	0.797311	0.623231	1.02002	0.0715024
COLEC11	0.837804	0.685254	1.02431	0.0844006
IL6	1.0812	0.983243	1.18893	0.107129
HSF1	1.21567	0.950629	1.55461	0.1196
FAP	1.12669	0.969303	1.30963	0.120224
FADD	1.12859	0.967437	1.31658	0.123846
TNFRSF10B	1.13263	0.959024	1.33767	0.142349
XKR9	1.25418	0.925987	1.6987	0.143416
PIK3CG	1.19667	0.940559	1.52252	0.143954
PRKX	0.911288	0.80334	1.03374	0.148713
HMGB2	0.876284	0.729793	1.05218	0.157071
CASP3	0.82639	0.632727	1.07933	0.16162
CYCS	0.854145	0.68458	1.06571	0.162625
CASP9	1.25084	0.913138	1.71342	0.163318
IRAK3	1.15952	0.940305	1.42985	0.166271
RELA	1.28826	0.896909	1.85038	0.170361
DICER1	0.829757	0.634256	1.08552	0.173396
BCL2L1	1.17408	0.926175	1.48834	0.184774
IL1A	1.06448	0.970306	1.16779	0.186121
TNFSF10	0.928093	0.830633	1.03699	0.187399
MTRNR2L12	1.17678	0.922097	1.50182	0.190811
TNFRSF10D	1.09762	0.95464	1.26202	0.190846
RIPK1	1.24178	0.897078	1.71894	0.191797
XKR8	1.26891	0.878564	1.83268	0.204186
CASP5	1.43642	0.819893	2.51655	0.205566
PRKAR1A	1.20844	0.898227	1.62578	0.210992
NFKB1	1.16243	0.917358	1.47297	0.21279
IRAK2	1.14974	0.922273	1.4333	0.214766
CASP12	1.91025	0.650567	5.60905	0.238915
TNFRSF10C	1.18511	0.892952	1.57285	0.239605
CASP14	1.05493	0.964717	1.15358	0.241035
ACVR1C	0.822969	0.593445	1.14126	0.242846
CIDEA	1.30287	0.827286	2.05184	0.253567
BIRC3	1.07504	0.947272	1.22004	0.262346
BID	0.886725	0.715378	1.09911	0.272485
DNASE1L3	0.884882	0.71049	1.10208	0.274809
TNFRSF10A	1.11444	0.917095	1.35424	0.27588
IKBKG	1.19141	0.868222	1.63489	0.278039
SHARPIN	1.1475	0.893602	1.47354	0.280896
PPP3CC	0.833767	0.598287	1.16193	0.282982
DFFB	0.790464	0.512733	1.21863	0.287028
SIRT2	0.869749	0.664444	1.13849	0.309715
BBC3	1.13732	0.87582	1.4769	0.334405
ZC3H12A	1.06812	0.934179	1.22126	0.335069
ACIN1	0.888145	0.697493	1.13091	0.335985
PLSCR1	0.916892	0.764352	1.09987	0.350005
CSF2RB	1.06267	0.93257	1.21091	0.361649
KPNA1	1.12399	0.872848	1.44738	0.364983
RFFL	1.12144	0.874667	1.43783	0.36606
TP53BP2	1.13941	0.856499	1.51577	0.370132
NGF	0.93586	0.807567	1.08453	0.378207
TNFRSF1A	1.12271	0.866718	1.45432	0.380691
PIK3CD	1.09203	0.894789	1.33276	0.386369
PIK3R5	1.10708	0.874814	1.40102	0.397136
DFFA	1.12402	0.855019	1.47764	0.402214
IRAK1	1.10014	0.878938	1.37702	0.404673
FAS	1.06892	0.910539	1.25484	0.415332
XKR7	1.26459	0.713023	2.24281	0.421992
ENDOG	0.902963	0.70329	1.15932	0.423406
DEDD2	1.11263	0.856581	1.44522	0.423812
EXOG	0.821673	0.502955	1.34236	0.432869
TOP2A	0.9439	0.816679	1.09094	0.434442
TRAF2	1.09283	0.872774	1.36836	0.439064
CHP2	1.04169	0.934129	1.16163	0.462624
PIK3CA	0.930356	0.765769	1.13032	0.467387
BNIP1	1.14479	0.791876	1.655	0.472091
CAPN1	1.09358	0.855253	1.39833	0.475665
AKT3	1.05484	0.906179	1.2279	0.490906
RNF34	0.877081	0.599182	1.28387	0.499901
BIRC2	1.08654	0.853543	1.38313	0.500329
GCG	0.785006	0.383919	1.60511	0.507134
TAOK1	1.0971	0.833976	1.44325	0.507742
CASP7	0.921892	0.724316	1.17336	0.508707
PIK3R1	0.944226	0.791786	1.12602	0.522935
CECR2	0.942221	0.782654	1.13432	0.529569
IRAK4	0.917666	0.69806	1.20636	0.53811
FZD3	0.902905	0.647904	1.25827	0.546376
MADD	1.09131	0.819823	1.45269	0.549374
PIK3R2	0.740955	0.271822	2.01976	0.557882
PPP3R1	0.921153	0.69207	1.22606	0.573467
PRKACA	0.917792	0.678268	1.2419	0.578245
AIFM1	0.919422	0.682813	1.23802	0.579972
CDK5RAP3	0.942186	0.757256	1.17228	0.593207
CASP2	0.929426	0.708951	1.21846	0.596282
MTRNR2L8	1.11434	0.737099	1.68465	0.607661
ST20	0.928694	0.688319	1.25301	0.628341
FOXL2	1.03983	0.883776	1.22345	0.637783
BLCAP	0.950904	0.770389	1.17372	0.639289
IL3	1.33425	0.385994	4.61206	0.648612
CHUK	0.918834	0.63773	1.32385	0.649604
APAF1	1.08437	0.763908	1.53927	0.650407
TNF	1.0422	0.866687	1.25326	0.660429
PIK3R3	0.960522	0.802288	1.14996	0.660981
GPER1	1.06757	0.776272	1.46819	0.687534
ERN2	1.04516	0.834723	1.30865	0.700195
XKR4	0.893831	0.499	1.60107	0.705885
MTRNR2L6	0.794771	0.232609	2.71555	0.71406
BCL2	0.974939	0.845374	1.12436	0.727205
PPP3CB	1.05159	0.792384	1.3956	0.72755
NMNAT1	1.06172	0.757473	1.48818	0.728102
BOK	1.02817	0.874307	1.20912	0.736932
CASP10	1.04061	0.824656	1.31311	0.73732
PAK2	0.962771	0.771194	1.20194	0.737513
DNASE2B	0.929024	0.596627	1.44661	0.744548
MAP3K14	1.03335	0.842989	1.26669	0.752163
PPP3R2	1.22124	0.340253	4.38328	0.759198
MTRNR2L1	0.985201	0.89543	1.08397	0.759707
MTRNR2L10	0.821046	0.219687	3.06854	0.769422
XKR5	1.11026	0.551008	2.23712	0.769828
XIAP	1.04891	0.753984	1.45921	0.776784
MTRNR2L13	1.20177	0.336182	4.29607	0.777342
TP53	0.983294	0.872231	1.1085	0.782936
CASP6	1.03602	0.803863	1.33523	0.784562
MTRNR2L7	1.19101	0.327774	4.32771	0.790593
ENDOD1	1.02122	0.869669	1.19918	0.797795
CIDEB	0.929088	0.518167	1.66588	0.804995
MTRNR2L3	0.858981	0.253135	2.91484	0.807353
MTRNR2L5	1.16293	0.329583	4.10339	0.814493
PRKACG	1.16252	0.326148	4.14371	0.816362
CHP1	0.970528	0.744245	1.26561	0.8252
NTRK1	0.927848	0.46003	1.8714	0.834284
MIR146A	1.14402	0.319453	4.09697	0.836227
CASP1	1.02074	0.833916	1.24942	0.842243
AKT1	1.02678	0.788098	1.33775	0.844766
PPP3CA	1.02387	0.806978	1.29905	0.846014
BAD	1.02439	0.801385	1.30944	0.847472
PIK3CB	1.0229	0.810789	1.29051	0.848546
ATM	1.02975	0.729928	1.45272	0.867399
IL1RAP	0.987942	0.852659	1.14469	0.871729
KPNB1	1.02066	0.787355	1.32311	0.87724
MTRNR2L4	0.91729	0.306289	2.74715	0.877404
CAPN10	1.0243	0.750411	1.39816	0.879777
XKR6	0.954016	0.505306	1.80118	0.884569
FASLG	0.977227	0.712681	1.33997	0.886273
HMGB1	1.01751	0.763423	1.35615	0.905757
PRKAR1B	0.986455	0.784255	1.24079	0.907234
PRKACB	0.986947	0.786275	1.23883	0.9098
PRKAR2A	0.982618	0.722398	1.33657	0.91105
MTRNR2L11	1.06654	0.292576	3.8879	0.922237
PRKAR2B	1.00776	0.843589	1.20387	0.932129
CASP8	0.989375	0.735989	1.33	0.943585
TRPC5	1.04103	0.303135	3.57515	0.949063
MTRNR2L2	1.01753	0.589519	1.75629	0.950242
IL1R1	0.994964	0.848877	1.16619	0.950313
MYD88	1.00616	0.74317	1.36222	0.968298
IKBKB	1.00414	0.812799	1.24053	0.969441
NFKBIA	0.996707	0.831901	1.19416	0.971465
MTRNR2L9	1.01077	0.393821	2.59421	0.98223
BAX	1.00263	0.74238	1.35411	0.986344
DNM1L	1.00187	0.782139	1.28334	0.988179

## Sheet: Table S5
Supplementary Table 5. The univariable Cox regression analysis to screen the necrosis-related genes associated with overall survival in LUSC patients.
Gene	HR	HR.95L	HR.95H	P value
TNFRSF12A	1.16969	1.04164	1.31348	0.00805801
BAG4	0.802725	0.679653	0.948082	0.00965842
CLDN18	1.13937	1.03003	1.26032	0.0112555
TNFRSF8	1.4281	1.08009	1.88826	0.012399
ILK	1.44292	1.07428	1.93806	0.0148527
EDA2R	1.56763	1.02831	2.38982	0.036643
CASP4	1.27991	1.01366	1.61609	0.0380785
GAS6	1.14889	1.00643	1.31152	0.0398985
TRADD	1.31886	1.0097	1.72267	0.0422724
RBCK1	1.29356	0.996459	1.67924	0.0531969
NR1H4	2.19949	0.987164	4.90068	0.0538105
CDIP1	1.21729	0.996358	1.4872	0.0543226
PSMF1	1.34216	0.984398	1.82994	0.0628088
TNFSF12	1.20586	0.99002	1.46875	0.0628453
PSMB10	1.18737	0.987379	1.42787	0.0680022
PSMA4	0.770126	0.577558	1.0269	0.075213
NOL3	1.18369	0.982937	1.42544	0.0753285
PSMA2	0.563315	0.294173	1.0787	0.0833764
TNFSF14	1.47494	0.949313	2.29159	0.0838823
ADIPOQ	1.62765	0.932862	2.83992	0.0862981
PSMC6	0.782103	0.578847	1.05673	0.109464
PSMA1	1.42538	0.91674	2.21623	0.115503
TNFRSF18	0.916824	0.820972	1.02387	0.123241
CLIP3	1.12572	0.967055	1.31041	0.12657
PSMC2	0.806252	0.610351	1.06503	0.129428
APOA1	1.17038	0.954492	1.43509	0.130468
PSMD6	0.709828	0.450512	1.11841	0.139531
ZNF675	1.20164	0.941632	1.53344	0.1398
TRIM32	1.21065	0.938134	1.56234	0.141792
EDARADD	0.893243	0.766881	1.04043	0.14686
CD70	1.09585	0.967609	1.2411	0.14946
TNFRSF1B	1.11221	0.960837	1.28743	0.154229
PSMB5	0.83992	0.659389	1.06988	0.157686
TNFRSF13C	0.858207	0.689716	1.06786	0.170313
RELA	1.28826	0.896909	1.85038	0.170361
PIAS3	0.848821	0.670106	1.0752	0.174193
PYDC1	1.13701	0.937743	1.37863	0.191511
RIPK1	1.24178	0.897078	1.71894	0.191797
SYK	1.12312	0.940777	1.34081	0.198943
TNFSF13	1.14649	0.92603	1.41943	0.209604
SPHK1	0.904999	0.773524	1.05882	0.212639
PSMA3	0.840942	0.639111	1.10651	0.216033
LAPTM5	1.0713	0.951844	1.20574	0.253552
TNFRSF9	1.15953	0.895531	1.50136	0.261479
BIRC3	1.07504	0.947272	1.22004	0.262346
SPPL2B	0.885808	0.715479	1.09668	0.265753
PSMB2	1.18858	0.874707	1.61507	0.269475
IKBKG	1.19141	0.868222	1.63489	0.278039
CARD14	0.847155	0.627429	1.14383	0.278914
SHARPIN	1.1475	0.893602	1.47354	0.280896
TRAIP	0.859272	0.644597	1.14544	0.301086
PSMB1	0.86517	0.657188	1.13897	0.301892
PSMD10	0.892387	0.717175	1.1104	0.307291
PSME4	0.875247	0.665148	1.15171	0.341386
CPNE1	1.08484	0.914788	1.28651	0.3492
PSMD4	0.873311	0.654477	1.16531	0.357345
HSPA1A	1.05251	0.942788	1.175	0.362245
CYLD	1.15156	0.849621	1.56079	0.363052
RFFL	1.12144	0.874667	1.43783	0.36606
LTA	1.17145	0.827675	1.65801	0.371951
TNFSF9	1.08054	0.911353	1.28114	0.372616
TNFSF18	0.925159	0.777512	1.10085	0.380543
TNFRSF1A	1.12271	0.866718	1.45432	0.380691
TNFRSF14	1.08302	0.904395	1.29693	0.385804
PSMC1	0.868056	0.628431	1.19905	0.390596
UBE2K	1.13246	0.851997	1.50523	0.391584
CARD8	1.16716	0.810439	1.68089	0.40621
KRT18	1.06	0.92302	1.21731	0.409179
FAS	1.06892	0.910539	1.25484	0.415332
CCDC3	0.949389	0.83725	1.07655	0.418033
TNFSF11	1.14522	0.822987	1.59363	0.421192
TNFRSF17	1.06361	0.914662	1.23681	0.423058
PSMB4	0.900651	0.692088	1.17206	0.436216
PSME2	0.915806	0.733099	1.14405	0.438541
TRAF2	1.09283	0.872774	1.36836	0.439064
TXNDC17	0.928124	0.758962	1.13499	0.467492
PSMB7	1.10191	0.847646	1.43245	0.468417
TNFSF13B	1.06057	0.904582	1.24346	0.468753
PTPN2	0.881053	0.619027	1.25399	0.481938
PSME3	0.910405	0.697444	1.18839	0.48993
HSPA1B	0.947174	0.810488	1.10691	0.494895
BIRC2	1.08654	0.853543	1.38313	0.500329
PSMC3	0.903414	0.671154	1.21605	0.502924
TNFRSF4	1.06455	0.885996	1.27909	0.504265
ACTN4	1.06162	0.890109	1.26618	0.505976
PLVAP	1.0577	0.894412	1.25079	0.512047
TNFSF8	1.06814	0.876738	1.30133	0.512925
OTULIN	0.922098	0.719971	1.18097	0.520597
CD40LG	1.12479	0.782945	1.61588	0.524659
CARD16	1.08355	0.836273	1.40395	0.543762
TNFRSF19	0.958453	0.83444	1.1009	0.548343
F2RL1	1.04175	0.911444	1.19068	0.548577
MADD	1.09131	0.819823	1.45269	0.549374
LTBR	0.939774	0.766213	1.15265	0.551001
TRAF1	1.06255	0.868571	1.29984	0.555258
STAT1	1.0438	0.90506	1.20381	0.555791
PSMA5	0.913198	0.672051	1.24088	0.561629
SPATA2	1.10128	0.792585	1.53019	0.565407
TRAF6	1.10033	0.792359	1.52801	0.568185
TNFAIP3	1.03866	0.9074	1.1889	0.582161
TAX1BP1	1.09555	0.784998	1.52897	0.591545
TNFRSF13B	1.1294	0.71892	1.77425	0.59749
PSMB8	1.04251	0.893028	1.21701	0.598056
CD40	1.03726	0.903544	1.19077	0.603396
PSMD11	0.949552	0.77349	1.16569	0.620791
PIAS4	0.934895	0.712187	1.22725	0.627725
PSMD5	1.06186	0.832638	1.35419	0.628548
PYDC2	0.79206	0.304134	2.06277	0.633114
CHUK	0.918834	0.63773	1.32385	0.649604
TNFRSF11B	1.0376	0.88447	1.21725	0.650486
TNF	1.0422	0.866687	1.25326	0.660429
PSMD7	1.06666	0.799415	1.42325	0.660983
GPS2	0.924697	0.650095	1.31529	0.663205
PSMD9	0.909648	0.580874	1.42451	0.679013
PSMD12	0.940451	0.701393	1.26099	0.681597
GSTP1	0.962626	0.800449	1.15766	0.685726
PSMA6	0.951017	0.74179	1.21926	0.691978
ST18	1.13506	0.605508	2.12774	0.692733
PSMB3	0.953356	0.738754	1.2303	0.713538
KRT8	0.979223	0.871427	1.10035	0.724209
PSMD1	1.05744	0.773497	1.44561	0.72628
PSMD13	1.05222	0.774975	1.42864	0.744265
MAP3K14	1.03335	0.842989	1.26669	0.752163
PYCARD	1.02641	0.872935	1.20687	0.752411
HIPK1	0.963435	0.757858	1.22478	0.760978
RNF31	1.04668	0.779112	1.40613	0.761985
UMOD	1.14203	0.451899	2.88613	0.778889
COMMD7	1.03501	0.812677	1.31816	0.78034
TP53	0.983294	0.872231	1.1085	0.782936
PSMD2	0.976308	0.821234	1.16066	0.785858
PSMA7	1.03965	0.782919	1.38058	0.788128
PSMB9	1.01702	0.895464	1.15508	0.794947
FOXO3	1.03049	0.815767	1.30174	0.801084
PSMC4	1.0256	0.829164	1.26857	0.81576
TRAF3	1.02992	0.802438	1.3219	0.816898
SPPL2A	1.03205	0.789349	1.34937	0.817604
PSMB11	1.15704	0.32755	4.08715	0.820778
AIM2	1.01291	0.903922	1.13504	0.825185
CD27	1.01491	0.889445	1.15808	0.825987
TRAF5	0.968476	0.718162	1.30604	0.833708
TNFRSF6B	1.14402	0.319453	4.09697	0.836227
CASP1	1.02074	0.833916	1.24942	0.842243
PSMC5	1.03118	0.752004	1.414	0.848829
JAK2	1.02026	0.803152	1.29605	0.8695
TNFSF4	0.980668	0.763248	1.26002	0.878676
TNFRSF25	1.01218	0.862263	1.18817	0.88229
PSMD3	0.982135	0.769271	1.2539	0.885003
TNFRSF11A	1.02673	0.71692	1.47041	0.885553
EDAR	0.986624	0.799313	1.21783	0.900236
PSMD8	0.985922	0.779476	1.24704	0.905851
ADAM17	1.01115	0.840292	1.21675	0.906524
TNFSF15	1.01569	0.768459	1.34246	0.912899
LTB	1.00596	0.896434	1.12887	0.919493
TMSB4X	1.00882	0.843646	1.20633	0.92332
PSMB6	1.01218	0.754251	1.3583	0.935725
CASP8	0.989375	0.735989	1.33	0.943585
TRAF4	0.992625	0.797763	1.23508	0.947072
PSMD14	0.991604	0.758212	1.29684	0.950896
PSMA8	1.0154	0.487781	2.11371	0.967422
IKBKB	1.00414	0.812799	1.24053	0.969441
PTK2B	0.996441	0.826289	1.20163	0.970233
NFKBIA	0.996707	0.831901	1.19416	0.971465
EDA	0.995365	0.748597	1.32348	0.974504
PELI3	0.995652	0.758066	1.3077	0.97501
LIMS1	1.00241	0.760474	1.32133	0.986345
PSME1	0.999144	0.793672	1.25781	0.994185

## Sheet: Table S6
Suppmentary Table 6. CDI signature risk score of patients in the TCGA-LUSC dataset
Sample ID	Risk score	Risk group
TCGA.18.3406.01A	1.61813	low
TCGA.18.3407.01A	2.00919	low
TCGA.18.3408.01A	1.77855	low
TCGA.18.3409.01A	1.81769	low
TCGA.18.3410.01A	1.60329	low
TCGA.18.3411.01A	1.53367	low
TCGA.18.3412.01A	1.90373	low
TCGA.18.3414.01A	2.01337	low
TCGA.18.3415.01A	1.80903	low
TCGA.18.3416.01A	1.5475	low
TCGA.18.3417.01A	1.97525	low
TCGA.18.3419.01A	1.15173	low
TCGA.18.3421.01A	1.2681	low
TCGA.18.4083.01A	1.82595	low
TCGA.18.4086.01A	2.00533	low
TCGA.18.4721.01A	1.54116	low
TCGA.18.5592.01A	1.98463	low
TCGA.18.5595.01A	2.18692	high
TCGA.21.1070.01A	2.16157	high
TCGA.21.1071.01A	2.15114	high
TCGA.21.1072.01A	1.83325	low
TCGA.21.1075.01A	1.43723	low
TCGA.21.1076.01A	2.21106	high
TCGA.21.1077.01A	1.95104	low
TCGA.21.1078.01A	2.29695	high
TCGA.21.1079.01A	2.17899	high
TCGA.21.1080.01A	1.56737	low
TCGA.21.1081.01A	2.89818	high
TCGA.21.1082.01A	1.85841	low
TCGA.21.1083.01A	2.14047	high
TCGA.21.5782.01A	2.86975	high
TCGA.21.5783.01A	2.45761	high
TCGA.21.5784.01A	1.89991	low
TCGA.21.5786.01A	2.36143	high
TCGA.21.5787.01A	2.65003	high
TCGA.21.A5DI.01A	1.75218	low
TCGA.22.0940.01A	2.42014	high
TCGA.22.0944.01A	2.19274	high
TCGA.22.1000.01A	2.46575	high
TCGA.22.1002.01A	2.52217	high
TCGA.22.1005.01A	2.15529	high
TCGA.22.1011.01A	1.79372	low
TCGA.22.1012.01A	1.87601	low
TCGA.22.1016.01A	2.72867	high
TCGA.22.1017.01A	2.41856	high
TCGA.22.4591.01A	1.97335	low
TCGA.22.4593.01A	2.55107	high
TCGA.22.4594.01A	2.4181	high
TCGA.22.4595.01A	2.27589	high
TCGA.22.4596.01A	2.25641	high
TCGA.22.4599.01A	1.78779	low
TCGA.22.4601.01A	2.06683	low
TCGA.22.4604.01A	2.08602	high
TCGA.22.4605.01A	2.33233	high
TCGA.22.4607.01A	1.72727	low
TCGA.22.4609.01A	2.80801	high
TCGA.22.4613.01A	1.82085	low
TCGA.22.5471.01A	1.90287	low
TCGA.22.5472.01A	2.63865	high
TCGA.22.5473.01A	1.8758	low
TCGA.22.5474.01A	2.30955	high
TCGA.22.5477.01A	2.04903	low
TCGA.22.5478.01A	2.18575	high
TCGA.22.5479.01A	1.92052	low
TCGA.22.5480.01A	1.98859	low
TCGA.22.5481.01A	2.0508	low
TCGA.22.5482.01A	1.8913	low
TCGA.22.5483.01A	1.9868	low
TCGA.22.5485.01A	2.04903	low
TCGA.22.5489.01A	2.39352	high
TCGA.22.5491.01A	1.41402	low
TCGA.22.5492.01A	2.32798	high
TCGA.22.A5C4.01A	1.42526	low
TCGA.33.4532.01A	1.89755	low
TCGA.33.4533.01A	1.75879	low
TCGA.33.4538.01A	1.67365	low
TCGA.33.4547.01A	1.96469	low
TCGA.33.4566.01A	1.78185	low
TCGA.33.4582.01A	1.26711	low
TCGA.33.4583.01A	1.7156	low
TCGA.33.4586.01A	1.9561	low
TCGA.33.4587.01A	2.30658	high
TCGA.33.4589.01A	1.35618	low
TCGA.33.6737.01A	2.82099	high
TCGA.33.6738.01A	2.00703	low
TCGA.33.A4WN.01A	1.83081	low
TCGA.33.A5GW.01A	1.78468	low
TCGA.33.AAS8.01A	2.09895	high
TCGA.33.AASB.01A	2.46607	high
TCGA.33.AASD.01A	2.27002	high
TCGA.33.AASI.01A	1.94404	low
TCGA.33.AASJ.01A	2.05149	low
TCGA.33.AASL.01A	1.79635	low
TCGA.34.2596.01A	2.22718	high
TCGA.34.2600.01A	2.65266	high
TCGA.34.2608.01A	2.16639	high
TCGA.34.5231.01A	1.75792	low
TCGA.34.5232.01A	2.01261	low
TCGA.34.5234.01A	1.96351	low
TCGA.34.5236.01A	2.26682	high
TCGA.34.5239.01A	2.24646	high
TCGA.34.5240.01A	1.66087	low
TCGA.34.5241.01A	2.06601	low
TCGA.34.5927.01A	2.00844	low
TCGA.34.5928.01A	2.70619	high
TCGA.34.5929.01A	1.77611	low
TCGA.34.7107.01A	2.15778	high
TCGA.34.8454.01A	2.43304	high
TCGA.34.8455.01A	2.35014	high
TCGA.34.8456.01A	2.07515	low
TCGA.34.A5IX.01A	1.46964	low
TCGA.37.3783.01A	1.68722	low
TCGA.37.3789.01A	2.41375	high
TCGA.37.3792.01A	1.84413	low
TCGA.37.4129.01A	1.56391	low
TCGA.37.4130.01A	1.13393	low
TCGA.37.4132.01A	1.13597	low
TCGA.37.4133.01A	1.40934	low
TCGA.37.4135.01A	1.37893	low
TCGA.37.4141.01A	1.87452	low
TCGA.37.5819.01A	2.20626	high
TCGA.37.A5EL.01A	1.83322	low
TCGA.37.A5EM.01A	2.24295	high
TCGA.37.A5EN.01A	1.82519	low
TCGA.39.5011.01A	2.09029	high
TCGA.39.5016.01A	1.90094	low
TCGA.39.5019.01A	1.97058	low
TCGA.39.5021.01A	2.0846	high
TCGA.39.5022.01A	2.16615	high
TCGA.39.5024.01A	2.17486	high
TCGA.39.5027.01A	1.76807	low
TCGA.39.5028.01A	2.11552	high
TCGA.39.5029.01A	1.94505	low
TCGA.39.5030.01A	2.0137	low
TCGA.39.5031.01A	1.99223	low
TCGA.39.5034.01A	2.54775	high
TCGA.39.5035.01A	2.028	low
TCGA.39.5036.01A	2.00517	low
TCGA.39.5037.01A	1.35835	low
TCGA.39.5039.01A	2.72518	high
TCGA.39.5040.01A	2.87076	high
TCGA.43.2576.01A	2.55006	high
TCGA.43.2578.01A	1.96129	low
TCGA.43.2581.01A	2.24512	high
TCGA.43.3394.01A	1.90471	low
TCGA.43.3920.01A	1.43671	low
TCGA.43.5668.01A	2.50642	high
TCGA.43.5670.01A	2.13176	high
TCGA.43.6143.01A	2.39389	high
TCGA.43.6647.01A	2.11103	high
TCGA.43.6770.01A	2.50455	high
TCGA.43.6771.01A	2.41751	high
TCGA.43.6773.01A	2.16548	high
TCGA.43.7656.01A	2.24643	high
TCGA.43.7657.01A	2.69411	high
TCGA.43.7658.01A	2.46876	high
TCGA.43.8115.01A	2.54727	high
TCGA.43.8116.01A	2.28239	high
TCGA.43.8118.01A	2.45898	high
TCGA.43.A474.01A	1.9123	low
TCGA.43.A475.01A	2.09537	high
TCGA.43.A56U.01A	1.79578	low
TCGA.43.A56V.01A	2.12736	high
TCGA.46.3765.01A	1.67399	low
TCGA.46.3766.01A	2.30568	high
TCGA.46.3767.01A	2.45272	high
TCGA.46.3768.01A	2.10268	high
TCGA.46.3769.01A	2.51334	high
TCGA.46.6025.01A	2.14682	high
TCGA.46.6026.01A	1.63014	low
TCGA.51.4079.01A	2.03752	low
TCGA.51.4080.01A	1.99548	low
TCGA.51.4081.01A	2.21231	high
TCGA.51.6867.01A	1.87271	low
TCGA.52.7622.01A	2.4623	high
TCGA.52.7809.01A	2.71884	high
TCGA.52.7810.01A	2.0986	high
TCGA.52.7811.01A	2.53956	high
TCGA.52.7812.01A	2.16817	high
TCGA.56.1622.01A	1.96183	low
TCGA.56.5897.01A	2.67906	high
TCGA.56.5898.01A	2.35295	high
TCGA.56.6545.01A	2.42919	high
TCGA.56.7221.01A	2.00786	low
TCGA.56.7222.01A	2.19684	high
TCGA.56.7223.01A	2.04579	low
TCGA.56.7579.01A	1.42644	low
TCGA.56.7580.01A	2.18545	high
TCGA.56.7582.01A	2.35062	high
TCGA.56.7730.01A	1.76286	low
TCGA.56.7731.01A	2.50034	high
TCGA.56.7822.01A	2.55641	high
TCGA.56.7823.01B	1.64746	low
TCGA.56.8082.01A	1.98632	low
TCGA.56.8083.01A	2.73653	high
TCGA.56.8201.01A	2.46222	high
TCGA.56.8304.01A	1.3699	low
TCGA.56.8305.01A	2.36788	high
TCGA.56.8307.01A	1.59358	low
TCGA.56.8308.01A	2.02349	low
TCGA.56.8309.01A	2.02891	low
TCGA.56.8503.01A	2.61096	high
TCGA.56.8504.01A	2.24565	high
TCGA.56.8622.01A	2.4359	high
TCGA.56.8623.01A	2.33298	high
TCGA.56.8624.01A	2.478	high
TCGA.56.8625.01A	2.57628	high
TCGA.56.8626.01A	2.91053	high
TCGA.56.8628.01A	2.48943	high
TCGA.56.8629.01A	2.28345	high
TCGA.56.A49D.01A	1.85673	low
TCGA.56.A4BW.01A	2.26742	high
TCGA.56.A4BX.01A	2.15289	high
TCGA.56.A4BY.01A	2.15352	high
TCGA.56.A4ZJ.01A	2.51324	high
TCGA.56.A4ZK.01A	2.08395	low
TCGA.56.A5DR.01A	2.24894	high
TCGA.56.A5DS.01A	2.0944	high
TCGA.56.A62T.01A	2.20301	high
TCGA.58.8386.01A	2.46735	high
TCGA.58.8387.01A	1.0976	low
TCGA.58.8388.01A	2.73302	high
TCGA.58.8390.01A	2.21004	high
TCGA.58.8391.01A	1.70331	low
TCGA.58.8392.01A	1.76772	low
TCGA.58.8393.01A	2.50765	high
TCGA.58.A46J.01A	1.69793	low
TCGA.58.A46K.01A	1.94151	low
TCGA.58.A46L.01A	2.29192	high
TCGA.58.A46M.01A	1.64837	low
TCGA.58.A46N.01A	1.69398	low
TCGA.60.2695.01A	2.45802	high
TCGA.60.2696.01A	1.86941	low
TCGA.60.2697.01A	2.49936	high
TCGA.60.2698.01A	2.8555	high
TCGA.60.2703.01A	2.22984	high
TCGA.60.2704.01A	2.38648	high
TCGA.60.2706.01A	2.26444	high
TCGA.60.2707.01A	2.80546	high
TCGA.60.2708.01A	1.69588	low
TCGA.60.2709.01A	2.22204	high
TCGA.60.2710.01A	2.34755	high
TCGA.60.2711.01A	1.6802	low
TCGA.60.2712.01A	2.10521	high
TCGA.60.2713.01A	2.21161	high
TCGA.60.2714.01A	2.21125	high
TCGA.60.2715.01A	2.56716	high
TCGA.60.2716.01A	1.92589	low
TCGA.60.2719.01A	1.84621	low
TCGA.60.2720.01A	1.78225	low
TCGA.60.2721.01A	1.7284	low
TCGA.60.2722.01A	1.70366	low
TCGA.60.2723.01A	1.97329	low
TCGA.60.2724.01A	1.92631	low
TCGA.60.2725.01A	2.2233	high
TCGA.60.2726.01A	1.64312	low
TCGA.63.6202.01A	1.99386	low
TCGA.63.7020.01A	2.55211	high
TCGA.63.7021.01A	1.81457	low
TCGA.63.7022.01A	2.07221	low
TCGA.63.7023.01A	1.62506	low
TCGA.63.A5MB.01A	1.95782	low
TCGA.63.A5MG.01A	1.48778	low
TCGA.63.A5MH.01A	2.09004	high
TCGA.63.A5MI.01A	1.64767	low
TCGA.63.A5MJ.01A	1.57519	low
TCGA.63.A5ML.01A	2.0755	low
TCGA.63.A5MM.01A	3.09524	high
TCGA.63.A5MN.01A	2.16821	high
TCGA.63.A5MP.01A	1.52774	low
TCGA.63.A5MR.01A	2.16449	high
TCGA.63.A5MS.01A	2.10298	high
TCGA.63.A5MT.01A	2.28563	high
TCGA.63.A5MV.01A	1.98986	low
TCGA.63.A5MW.01A	1.82038	low
TCGA.63.A5MY.01A	1.27476	low
TCGA.66.2727.01A	2.13076	high
TCGA.66.2734.01A	2.19373	high
TCGA.66.2737.01A	2.11016	high
TCGA.66.2742.01A	2.10216	high
TCGA.66.2744.01A	2.4566	high
TCGA.66.2753.01A	2.23848	high
TCGA.66.2754.01A	2.47153	high
TCGA.66.2755.01A	1.84422	low
TCGA.66.2756.01A	1.95822	low
TCGA.66.2757.01A	2.17738	high
TCGA.66.2758.01A	1.7869	low
TCGA.66.2759.01A	1.78277	low
TCGA.66.2763.01A	1.59477	low
TCGA.66.2765.01A	2.16238	high
TCGA.66.2766.01A	2.01682	low
TCGA.66.2767.01A	2.18866	high
TCGA.66.2768.01A	2.39184	high
TCGA.66.2769.01A	2.29484	high
TCGA.66.2770.01A	2.13111	high
TCGA.66.2771.01A	1.59687	low
TCGA.66.2773.01A	2.35582	high
TCGA.66.2777.01A	2.43336	high
TCGA.66.2778.01A	1.32446	low
TCGA.66.2780.01A	2.10668	high
TCGA.66.2781.01A	2.02136	low
TCGA.66.2782.01A	1.55452	low
TCGA.66.2783.01A	1.88695	low
TCGA.66.2785.01A	2.22651	high
TCGA.66.2786.01A	2.5852	high
TCGA.66.2787.01A	1.53658	low
TCGA.66.2788.01A	2.20634	high
TCGA.66.2789.01A	2.09128	high
TCGA.66.2790.01A	2.43051	high
TCGA.66.2791.01A	2.2474	high
TCGA.66.2792.01A	1.8938	low
TCGA.66.2793.01A	2.28512	high
TCGA.66.2794.01A	2.0099	low
TCGA.66.2795.01A	2.19827	high
TCGA.66.2800.01A	1.91191	low
TCGA.68.7755.01A	1.88203	low
TCGA.68.7756.01A	2.45035	high
TCGA.68.7757.01B	1.76193	low
TCGA.68.8250.01A	2.22325	high
TCGA.68.8251.01A	1.92759	low
TCGA.68.A59I.01A	2.32854	high
TCGA.68.A59J.01A	2.32265	high
TCGA.70.6722.01A	2.74642	high
TCGA.70.6723.01A	2.07864	low
TCGA.77.6842.01A	2.16584	high
TCGA.77.6843.01A	2.17621	high
TCGA.77.6844.01A	1.99508	low
TCGA.77.6845.01A	2.53007	high
TCGA.77.7138.01A	2.1981	high
TCGA.77.7139.01A	1.33414	low
TCGA.77.7140.01A	1.39999	low
TCGA.77.7141.01A	2.15332	high
TCGA.77.7142.01A	2.05577	low
TCGA.77.7335.01A	1.71826	low
TCGA.77.7337.01A	2.16341	high
TCGA.77.7338.01A	2.51077	high
TCGA.77.7463.01A	1.45329	low
TCGA.77.7465.01A	1.68753	low
TCGA.77.8007.01A	2.28952	high
TCGA.77.8008.01A	2.38226	high
TCGA.77.8009.01A	1.99211	low
TCGA.77.8128.01A	1.83313	low
TCGA.77.8130.01A	2.1553	high
TCGA.77.8131.01A	2.45309	high
TCGA.77.8133.01A	2.36755	high
TCGA.77.8136.01A	2.3721	high
TCGA.77.8138.01A	2.62134	high
TCGA.77.8139.01A	1.87134	low
TCGA.77.8140.01A	2.3321	high
TCGA.77.8143.01A	2.00984	low
TCGA.77.8144.01A	2.03995	low
TCGA.77.8145.01A	2.45436	high
TCGA.77.8146.01A	2.3989	high
TCGA.77.8148.01A	1.81523	low
TCGA.77.8150.01A	1.69646	low
TCGA.77.8153.01A	1.69275	low
TCGA.77.8154.01A	1.55641	low
TCGA.77.8156.01A	1.99231	low
TCGA.77.A5FZ.01A	2.41096	high
TCGA.77.A5G1.01A	2.26525	high
TCGA.77.A5G3.01A	1.77922	low
TCGA.77.A5G6.01A	2.11893	high
TCGA.77.A5G7.01B	1.46557	low
TCGA.77.A5G8.01B	1.62756	low
TCGA.77.A5GA.01A	1.74047	low
TCGA.77.A5GF.01A	2.05663	low
TCGA.77.A5GH.01A	2.20502	high
TCGA.85.6175.01A	2.72096	high
TCGA.85.6560.01A	1.81636	low
TCGA.85.6561.01A	2.02609	low
TCGA.85.6798.01A	1.75101	low
TCGA.85.7696.01A	2.5141	high
TCGA.85.7697.01A	2.00599	low
TCGA.85.7698.01A	2.01179	low
TCGA.85.7699.01A	2.30202	high
TCGA.85.7710.01A	2.56275	high
TCGA.85.7843.01A	2.05965	low
TCGA.85.7844.01A	2.23923	high
TCGA.85.7950.01A	2.713	high
TCGA.85.8048.01A	2.64419	high
TCGA.85.8049.01A	2.48161	high
TCGA.85.8052.01A	2.08414	low
TCGA.85.8070.01A	1.14624	low
TCGA.85.8071.01A	1.68471	low
TCGA.85.8072.01A	2.33848	high
TCGA.85.8276.01A	1.82354	low
TCGA.85.8277.01A	2.19365	high
TCGA.85.8287.01A	2.33097	high
TCGA.85.8288.01A	2.03184	low
TCGA.85.8350.01A	2.6429	high
TCGA.85.8351.01A	2.321	high
TCGA.85.8352.01A	3.12699	high
TCGA.85.8353.01A	2.5815	high
TCGA.85.8354.01A	1.99532	low
TCGA.85.8355.01A	2.50188	high
TCGA.85.8479.01A	2.1291	high
TCGA.85.8481.01A	2.7392	high
TCGA.85.8580.01A	2.09653	high
TCGA.85.8582.01A	2.59308	high
TCGA.85.8584.01A	3.71324	high
TCGA.85.8664.01A	1.79226	low
TCGA.85.8666.01A	2.42311	high
TCGA.85.A4CL.01A	2.02458	low
TCGA.85.A4CN.01A	1.94584	low
TCGA.85.A4JB.01A	1.79446	low
TCGA.85.A4JC.01A	2.30547	high
TCGA.85.A4PA.01A	1.96094	low
TCGA.85.A4QQ.01A	2.31772	high
TCGA.85.A4QR.01A	1.41164	low
TCGA.85.A50M.01A	2.42352	high
TCGA.85.A50Z.01A	1.47721	low
TCGA.85.A510.01A	2.09148	high
TCGA.85.A511.01A	2.4355	high
TCGA.85.A512.01A	1.67026	low
TCGA.85.A513.01A	1.91099	low
TCGA.85.A53L.01A	1.97366	low
TCGA.85.A5B5.01A	1.57067	low
TCGA.90.6837.01A	2.01541	low
TCGA.90.7766.01A	1.88021	low
TCGA.90.7767.01A	1.54414	low
TCGA.90.7769.01A	1.83792	low
TCGA.90.7964.01A	2.215	high
TCGA.90.A4ED.01A	1.85041	low
TCGA.90.A4EE.01A	2.02623	low
TCGA.90.A59Q.01A	2.14932	high
TCGA.92.7340.01A	2.09087	high
TCGA.92.7341.01A	1.94256	low
TCGA.92.8063.01A	2.55889	high
TCGA.92.8064.01A	1.90328	low
TCGA.92.8065.01A	1.9539	low
TCGA.94.7033.01A	2.2572	high
TCGA.94.7557.01A	2.41657	high
TCGA.94.7943.01A	2.82992	high
TCGA.94.8035.01A	2.0537	low
TCGA.94.8490.01A	2.11131	high
TCGA.94.8491.01A	1.88325	low
TCGA.94.A4VJ.01A	2.59615	high
TCGA.94.A5I4.01A	1.84796	low
TCGA.94.A5I6.01A	2.25007	high
TCGA.96.7544.01A	1.87764	low
TCGA.96.7545.01A	1.91185	low
TCGA.96.8169.01A	1.99017	low
TCGA.96.8170.01A	2.50816	high
TCGA.96.A4JK.01A	1.99965	low
TCGA.96.A4JL.01A	2.13811	high
TCGA.98.7454.01A	2.50315	high
TCGA.98.8020.01A	2.78918	high
TCGA.98.8021.01A	2.17719	high
TCGA.98.8022.01A	2.16352	high
TCGA.98.8023.01A	2.21757	high
TCGA.98.A538.01A	1.79387	low
TCGA.98.A539.01A	1.9462	low
TCGA.98.A53A.01A	2.14888	high
TCGA.98.A53B.01A	2.29563	high
TCGA.98.A53C.01A	2.31382	high
TCGA.98.A53D.01A	2.78401	high
TCGA.98.A53H.01A	2.53143	high
TCGA.98.A53I.01A	1.52527	low
TCGA.98.A53J.01A	1.97802	low
TCGA.J1.A4AH.01A	1.56306	low
TCGA.L3.A4E7.01A	1.9041	low
TCGA.L3.A524.01A	1.94433	low
TCGA.LA.A446.01A	1.96733	low
TCGA.LA.A7SW.01A	2.44858	high
TCGA.MF.A522.01A	2.54451	high
TCGA.NC.A5HD.01A	2.04263	low
TCGA.NC.A5HE.01A	1.97496	low
TCGA.NC.A5HF.01A	2.02402	low
TCGA.NC.A5HG.01A	1.49642	low
TCGA.NC.A5HH.01A	2.0517	low
TCGA.NC.A5HI.01A	1.39591	low
TCGA.NC.A5HJ.01A	2.15633	high
TCGA.NC.A5HK.01A	2.13139	high
TCGA.NC.A5HL.01A	1.93985	low
TCGA.NC.A5HM.01A	1.59765	low
TCGA.NC.A5HN.01A	1.65323	low
TCGA.NC.A5HO.01A	1.56558	low
TCGA.NC.A5HP.01A	2.38126	high
TCGA.NC.A5HQ.01A	1.73405	low
TCGA.NC.A5HR.01A	1.4668	low
TCGA.NC.A5HT.01A	1.53634	low
TCGA.NK.A5CR.01A	1.53228	low
TCGA.NK.A5CT.01A	1.61482	low
TCGA.NK.A5CX.01A	2.17189	high
TCGA.NK.A5D1.01A	2.0247	low
TCGA.NK.A7XE.01A	1.82023	low
TCGA.O2.A52N.01A	2.41129	high
TCGA.O2.A52Q.01A	2.01316	low
TCGA.O2.A52S.01A	1.69957	low
TCGA.O2.A52V.01A	2.10269	high
TCGA.O2.A52W.01A	1.20034	low
TCGA.O2.A5IB.01A	2.45654	high
TCGA.XC.AA0X.01A	2.3838	high

## Sheet: Table S7
Suppmentary Table 7. CDI signature risk score of patients in the GSE74777 dataset
Sample ID	Risk score	Risk group
GSM1932967	5.10113	low
GSM1932968	5.09406	low
GSM1932969	5.39966	high
GSM1932970	5.42926	high
GSM1932971	5.37493	high
GSM1932972	5.37674	high
GSM1932973	4.8332	low
GSM1932974	5.19794	low
GSM1932975	5.22616	low
GSM1932976	5.13376	low
GSM1932977	5.06011	low
GSM1932978	5.33425	high
GSM1932979	4.9855	low
GSM1932980	5.07504	low
GSM1932981	5.22131	low
GSM1932982	5.01807	low
GSM1932983	5.27717	high
GSM1932984	5.52936	high
GSM1932985	4.98268	low
GSM1932986	5.31022	high
GSM1932987	5.46493	high
GSM1932988	5.01407	low
GSM1932989	5.44669	high
GSM1932990	5.38809	high
GSM1932991	5.09291	low
GSM1932992	5.10662	low
GSM1932993	5.55179	high
GSM1932994	5.20781	low
GSM1932995	5.55983	high
GSM1932996	4.48759	low
GSM1932997	4.91878	low
GSM1932998	5.32411	high
GSM1932999	5.10541	low
GSM1933000	4.88506	low
GSM1933001	5.02138	low
GSM1933002	5.41535	high
GSM1933003	5.16264	low
GSM1933004	5.16115	low
GSM1933005	4.86538	low
GSM1933006	5.81999	high
GSM1933007	5.018	low
GSM1933008	5.22983	high
GSM1933009	5.19304	low
GSM1933010	5.13767	low
GSM1933011	5.00303	low
GSM1933012	5.455	high
GSM1933013	5.0201	low
GSM1933014	4.70114	low
GSM1933015	5.53712	high
GSM1933016	5.51003	high
GSM1933017	5.14546	low
GSM1933018	5.43935	high
GSM1933019	5.12766	low
GSM1933020	5.20647	low
GSM1933021	5.45439	high
GSM1933022	4.76615	low
GSM1933023	4.92176	low
GSM1933024	5.25619	high
GSM1933025	5.04802	low
GSM1933026	4.97695	low
GSM1933027	5.18917	low
GSM1933028	4.92481	low
GSM1933029	4.85275	low
GSM1933030	5.40613	high
GSM1933031	5.05666	low
GSM1933032	4.76258	low
GSM1933033	5.05041	low
GSM1933034	5.31167	high
GSM1933035	5.3742	high
GSM1933036	5.30498	high
GSM1933037	5.47233	high
GSM1933038	5.42794	high
GSM1933039	5.82059	high
GSM1933040	5.22283	low
GSM1933041	5.3107	high
GSM1933042	4.95767	low
GSM1933043	5.76237	high
GSM1933044	5.16252	low
GSM1933045	5.2578	high
GSM1933046	4.87702	low
GSM1933047	5.37625	high
GSM1933048	5.45832	high
GSM1933049	5.36017	high
GSM1933050	5.34675	high
GSM1933051	5.32201	high
GSM1933052	5.35246	high
GSM1933053	5.31391	high
GSM1933054	5.13994	low
GSM1933055	5.54601	high
GSM1933056	4.93934	low
GSM1933057	5.37782	high
GSM1933058	5.38549	high
GSM1933059	5.26276	high
GSM1933060	5.40235	high
GSM1933061	5.53355	high
GSM1933062	4.81758	low
GSM1933063	5.09416	low
GSM1933064	5.31656	high
GSM1933065	5.25707	high
GSM1933066	4.4031	low
GSM1933067	5.27727	high
GSM1933068	5.38234	high
GSM1933069	5.70381	high
GSM1933070	5.41689	high
GSM1933071	5.30193	high
GSM1933072	5.02591	low
GSM1933073	4.47223	low

## Sheet: Table S8
Supplementary Table 6. The 44 differentially expressed cytokines between high- and low-risk groups.
Gene	logFC	AveExpr	t	P Value	adj.P.Val	B
CXCL2	0.864224	4.32207	7.27883	1.34e-12	1.85e-11	17.8622
TNFRSF12A	0.85453	6.09563	8.77098	2.9e-17	1.53e-15	28.3997
CCL21	0.805642	6.14708	5.972	4.49e-09	3.11e-08	9.94874
TGFBR2	0.776471	5.43679	10.6005	8.66e-24	2.28e-21	43.2029
IL4R	0.694307	5.22485	9.23142	7.91e-19	6.94e-17	31.9433
INHBA	0.677473	4.2828	6.90292	1.58e-11	1.8e-10	15.4533
CSF1R	0.675385	4.74437	7.6512	1.06e-13	1.74e-12	20.3493
PDGFRB	0.674329	5.31717	7.96437	1.16e-14	3.39e-13	22.5163
BMP2	0.641728	3.72309	7.67498	8.95e-14	1.57e-12	20.5115
CSF3R	0.632594	3.30195	8.79033	2.5e-17	1.53e-15	28.546
TNFRSF1B	0.624879	4.99176	7.88359	2.06e-14	4.17e-13	21.9509
LIF	0.617016	3.77983	7.21752	2.02e-12	2.65e-11	17.4623
IL1R1	0.587167	5.18345	8.27749	1.19e-15	3.91e-14	24.7496
CCL18	0.571515	6.59834	3.78768	0.000170855	0.000504887	-0.159747
CSF1	0.569894	4.49769	8.68028	5.81e-17	2.55e-15	27.7171
KIT	0.569191	3.41152	5.01885	7.27e-07	3.24e-06	5.03372
TNFRSF10D	0.542536	3.26533	7.32725	9.68e-13	1.41e-11	18.18
LTB	0.518237	4.18766	5.06049	5.91e-07	2.73e-06	5.23255
IL2RB	0.516601	3.87396	6.73312	4.64e-11	4.69e-10	14.3995
CCL20	0.505898	4.83217	3.1229	0.00189615	0.00453353	-2.39402
PDGFA	0.503368	4.54262	5.63213	3e-08	1.68e-07	8.10998
CCL2	0.501513	5.42472	4.79003	2.21e-06	9.08e-06	3.96767
IL7R	0.497352	4.353	5.04286	6.46e-07	2.93e-06	5.14818
PDGFB	0.492749	4.34347	6.98339	9.38e-12	1.12e-10	15.9601
TNFRSF14	0.49151	4.40847	7.6768	8.84e-14	1.57e-12	20.5239
NGFR	0.489235	3.81484	3.81416	0.000154005	0.000460265	-0.062294
CXCL16	0.47424	6.17538	7.52637	2.5e-13	3.87e-12	19.5046
ACVRL1	0.458882	3.8679	8.34897	7.02e-16	2.64e-14	25.2685
CSF2RB	0.457467	3.71989	5.18293	3.19e-07	1.53e-06	5.82577
TNFSF12	0.454674	4.53652	7.88509	2.04e-14	4.17e-13	21.9614
VEGFC	0.452813	3.33349	6.81902	2.69e-11	2.95e-10	14.9299
CCR1	0.451565	3.78388	6.03626	3.11e-09	2.27e-08	10.3069
IL10RA	0.439507	3.8221	5.98687	4.13e-09	2.93e-08	10.0314
IL2RG	0.435891	4.93712	4.41564	1.24e-05	4.4e-05	2.32153
CCL5	0.424876	6.05197	3.57192	0.000389182	0.00107742	-0.929689
OSMR	0.419576	5.73056	4.70148	3.36e-06	1.32e-05	3.56726
PDGFC	0.416258	3.9803	5.65447	2.65e-08	1.55e-07	8.22797
CCL26	-0.550213	3.27153	-6.15088	1.6e-09	1.27e-08	10.9539
BMP7	-0.565733	5.09761	-4.50815	8.18e-06	2.95e-05	2.71682
